# Supplementary material for: The Synergistic Role of Sargassum horneri Fucoidan and Lactobacillus plantarum: Microbiome and Gut Barrier Restoration in Zebrafish Colitis
Source: Mar Drugs. 2025 Sep 25;23(10):372. doi: 10.3390/md23100372 (PMC12565283; doi:10.3390/md23100372)
Supplement: Supplementary file 1 [file marinedrugs-23-00372-s001.zip]

Archive with 2 entries (2 files):
- marinedrugs-3884393-supplementary tables.pdf
- marinedrugs-3884393-supplementary figures.pptx
